# Supplementary material for: Genetic Mining of Newly Isolated Salmophages for Phage Therapy
Source: Int J Mol Sci. 2022 Aug 10;23(16):8917. doi: 10.3390/ijms23168917 (PMC9409062; doi:10.3390/ijms23168917)
Supplement: Supplementary file 1 [file ijms-23-08917-s001.zip]

Archive with 7 entries (7 files):
- Table S1-proof.xlsx
- Table S2-proof.xlsx
- Table S3-proof.xlsx
- Table S4-proof.xlsx
- Table S5-proof.xlsx
- Table S6-proof.xlsx
- Table S7-proof.xlsx
