# Supplementary material for: Genetic Mining of Newly Isolated Salmophages for Phage Therapy
Source: Int J Mol Sci. 2022 Aug 10;23(16):8917. doi: 10.3390/ijms23168917 (PMC9409062; doi:10.3390/ijms23168917)
Supplement: Supplementary file 1 [file ijms-23-08917-s001.zip › Table S1-proof.xlsx]

## Sheet: Table S1 captions
Genetic mining of newly isolated Salmophages for phage therapy.
Julia Gendre et al.
Table S1: Contigs clustering by VIRIDIC.
VIRIDIC_sim-dist_table : Intergenomic similarities table.
VIRIDIC_cluster_table : Species and genus clusters table.

## Sheet: VIRIDIC_sim-dist_table
genome	Se_F6b	Salfasec_11a	Se_F2	Se_F3b	Se_ML1	Salfasec_13a	Se_F3a	Se_F6a	Se_EM1	Se_EM3	Se_AO1	Se_EM2	Se_EM4	Salfasec_13b	Salfasec_11b	Se_F10	Se_F1	Se_F9
Se_F6b	100	92.711	92.711	92.711	0.01	0.01	0.01	0	0	0	0	0	0	0	0	0	0	0
Salfasec_11a	92.711	100	99.997	99.997	0.01	0.01	0.01	0	0	0	0	0	0	0	0.137	0.137	0.137	0.137
Se_F2	92.711	99.997	100	100	0.01	0.01	0.01	0	0	0	0	0	0	0	0.137	0.137	0.137	0.137
Se_F3b	92.711	99.997	100	100	0.01	0.01	0.01	0	0	0	0	0	0	0	0.137	0.137	0.137	0.137
Se_ML1	0	0	0	0	100	100	100	80.105	81.251	80.878	81.796	81.941	82.184	0.275	0.13	0.13	0.13	0.13
Salfasec_13a	0	0	0	0	100	100	100	80.105	81.251	80.878	81.796	81.941	82.184	0.275	0.13	0.13	0.13	0.13
Se_F3a	0	0	0	0	100	100	100	80.105	81.251	80.878	81.796	81.941	82.184	0.275	0.13	0.13	0.13	0.13
Se_F6a	0	0	0	0	80.105	80.105	80.105	100	84.882	86.736	86.869	85.287	86.413	0.879	0.756	0.754	0.755	0.753
Se_EM1	0	0	0	0	81.251	81.251	81.251	84.882	100	96.213	86.456	86.48	86.351	0.257	0.077	0.077	0.077	0.077
Se_EM3	0	0	0	0	80.878	80.878	80.878	86.736	96.213	100	87.992	87.805	87.608	0.262	0.078	0.078	0.078	0.078
Se_AO1	0	0	0	0	81.796	81.796	81.796	86.869	86.456	87.992	100	90	90.006	0.26	0.076	0.076	0.076	0.076
Se_EM2	0	0	0	0	81.941	81.941	81.941	85.287	86.48	87.805	90	100	91.681	0.262	0.076	0.076	0.076	0.076
Se_EM4	0	0	0	0	82.184	82.184	82.184	86.413	86.351	87.608	90.006	91.681	100	0.259	0.076	0.076	0.076	0.076
Salfasec_13b	0	0	0	0	0.275	0.275	0.275	0.879	0.257	0.262	0.26	0.262	0.259	100	2.623	2.609	2.619	2.606
Salfasec_11b	0	0.137	0.137	0.137	0.13	0.13	0.13	0.756	0.077	0.078	0.076	0.076	0.076	2.623	100	99.951	99.95	99.95
Se_F10	0	0.137	0.137	0.137	0.13	0.13	0.13	0.754	0.077	0.078	0.076	0.076	0.076	2.609	99.951	100	99.997	99.997
Se_F1	0	0.137	0.137	0.137	0.13	0.13	0.13	0.755	0.077	0.078	0.076	0.076	0.076	2.619	99.95	99.997	100	100
Se_F9	0	0.137	0.137	0.137	0.13	0.13	0.13	0.753	0.077	0.078	0.076	0.076	0.076	2.606	99.95	99.997	100	100

## Sheet: VIRIDIC_cluster_table
genome	species_cluster	genus_cluster
Se_F6b	10	1
Salfasec_11a	1	1
Se_F2	1	1
Se_F3b	1	1
Salfasec_11b	2	2
Se_F10	2	2
Se_F1	2	2
Se_F9	2	2
Se_ML1	3	3
Salfasec_13a	3	3
Se_F3a	3	3
Se_F6a	9	3
Se_EM1	6	3
Se_EM3	6	3
Se_AO1	5	3
Se_EM2	7	3
Se_EM4	8	3
Salfasec_13b	4	4
