# Supplementary material for: Genetic Mining of Newly Isolated Salmophages for Phage Therapy
Source: Int J Mol Sci. 2022 Aug 10;23(16):8917. doi: 10.3390/ijms23168917 (PMC9409062; doi:10.3390/ijms23168917)
Supplement: Supplementary file 1 [file ijms-23-08917-s001.zip › Table S4-proof.xlsx]

## Sheet: Table S4 captions
Genetic mining of newly isolated Salmophages for phage therapy.
Julia Gendre et al.
Table S4: Genomes clustering by VIRIDIC for Kuttervirus, Jerseyvirus, Chivirus and Lederbergvirus species.
sim-dist_table : Intergenomic similarities table.
cluster_table : Species and genus clusters table.

## Sheet: sim-dist_table_Kuttervirus
genome	Kuttervirus_marshall	Kuttervirus_maynard	Kuttervirus_SJ2	Kuttervirus_STML131	Salmonella_phage_vB_SentM_sal1	Se_F3a	Kuttervirus_ECML4	Kuttervirus_ViI	Kuttervirus_pertopsoe	Kuttervirus_allotria	Kuttervirus_maane	Kuttervirus_heyday	Kuttervirus_rabagast	Kuttervirus_S118	Kuttervirus_SeJ	Kuttervirus_GG32	Kuttervirus_SeG	Kuttervirus_SenALZ1	Kuttervirus_moki	Kuttervirus_SeB	Kuttervirus_BSP101	Salmonella_phage_S8	Kuttervirus_aagejoakim	Kuttervirus_SFP10	Se_EM1	Se_EM3	Kuttervirus_SJ3	Kuttervirus_STW77	Kuttervirus_PhaxI	Kuttervirus_CBA120	Kuttervirus_FEC14	Kuttervirus_SH19	Se_AO1	Se_EM2	Se_EM4	Kuttervirus_SenASZ3	Kuttervirus_dinky	Kuttervirus_SE14	Kuttervirus_SeSz1	Kuttervirus_SP1	Kuttervirus_kv38	Kuttervirus_PM10	Salmonella_phage_chennai	Kuttervirus_barley	Salmonella_phage_vB_SalM-LPST94	Kuttervirus_Det7	Se_F6a	Kuttervirus_bering	Kuttervirus_EP75
Kuttervirus_marshall	100	95.688	80.989	83.434	84.258	83.548	85.264	84.467	79.129	74.762	77.692	76.259	75.665	81.029	80.301	80.435	77.647	79.982	80.514	79.493	80.182	80.579	78.794	80.39	80.521	81.037	79.579	79.174	80.202	79.853	78.788	80.672	80.404	80.271	79.608	80.11	80.388	79.835	81.712	80.671	78.964	79.069	79.427	79.717	78.829	78.543	81.497	81.597	83.565
Kuttervirus_maynard	95.688	100	81.535	83.532	84.021	84.305	85.203	85.177	78.828	74.094	78.251	74.583	74.242	79.663	79.544	78.603	76.663	78.949	78.759	77.934	78.325	78.506	76.975	78.263	78.476	79.274	77.768	77.793	78.553	77.857	76.735	79.817	79.743	79.782	79.006	78.762	79.155	79.024	82.123	80.49	79.271	78.467	78.419	79.089	78.642	77.871	80.299	80.356	81.366
Kuttervirus_SJ2	80.989	81.535	100	89.567	84.022	85.941	86.513	86.117	76.229	74.469	75.336	75.479	74.484	79.335	78.405	78.164	78.056	78.554	79.936	79.284	79.651	79.767	78.152	78.387	78.61	78.86	79.166	78.984	79.97	78.611	78.009	80.608	79.82	79.01	79.828	79.059	78.702	80.086	80.923	79.556	78.419	77.752	78.022	80.521	78.056	78.037	78.233	80.383	81.081
Kuttervirus_STML131	83.434	83.532	89.567	100	85.589	88.924	90.473	87.086	78.821	76.87	77.514	79.478	79.058	84.106	80.099	81.223	79.623	80.843	83.216	83.157	83.43	82.729	82.032	82.047	82.481	82.769	82.638	82.605	83.116	82.628	81.945	82.144	81.48	81.954	82.037	81.428	80.85	83.149	83.06	82.25	81.088	79.83	80.114	82.83	80.198	79.979	80.196	82.598	84.344
Salmonella_phage_vB_SentM_sal1	84.258	84.021	84.022	85.589	100	93.561	87.433	87.616	80.819	76.757	78.797	79.299	78.091	82.744	81.228	82.298	82.257	82.608	85.449	83.239	83.805	83.941	82.195	83.447	83.925	84.182	83.156	83.443	83.663	83.562	82.605	84.933	84.603	83.411	82.979	83.679	84.925	84.518	86.399	85.701	82.407	83.757	83.136	84.031	81.883	81.278	82.229	83.96	82.496
Se_F3a	83.548	84.305	85.941	88.924	93.561	100	89.762	89.787	80.366	76.061	77.9	77.746	75.892	81.175	81.592	79.871	80.001	80.679	82.622	81.263	81.439	81.377	81.159	81.141	81.25	80.878	81.025	80.326	80.931	80.983	81.152	81.943	81.767	81.941	82.184	82.321	83.486	83.271	84.539	83.043	80.111	80.239	80.506	82.301	79.934	79.458	80.104	82.24	82.298
Kuttervirus_ECML4	85.264	85.203	86.513	90.473	87.433	89.762	100	91.88	75.821	74.866	75.129	77.858	76.932	82.261	79.571	79.275	78.522	79.007	81.816	80.637	81.279	81.093	79.737	79.686	81.077	80.665	80.092	81.206	81.92	81.631	81.964	80.659	79.731	79.335	79.337	79.662	79.244	81.332	81.026	79.584	79.973	79.582	79.462	80.918	79.075	78.653	79.277	81.329	82.95
Kuttervirus_ViI	84.467	85.177	86.117	87.086	87.616	89.787	91.88	100	76.647	74.994	74.289	75.608	74.581	79.77	79.469	77.715	78.41	78.196	80.51	78.947	79.463	79.426	78.621	78.687	78.774	78.989	79.043	79.583	79.96	79.561	79.2	80.134	79.528	78.87	78.667	79.806	80.591	81.064	80.341	79.809	79.046	78.812	78.715	79.398	78.373	78.243	79.253	81.056	81.269
Kuttervirus_pertopsoe	79.129	78.828	76.229	78.821	80.819	80.366	75.821	76.647	100	86.425	88.755	76.835	74.998	81.061	81.343	80.953	81.672	81.488	82.424	82.213	81.349	80.985	82.601	81.897	80.383	82.075	81.886	80.588	80.727	80.733	80.714	81.452	82.896	81.76	82.751	84.636	83.213	82.827	83.112	82.54	80.36	80.54	80.873	80.533	81.576	80.168	79.842	80.742	80.232
Kuttervirus_allotria	74.762	74.094	74.469	76.87	76.757	76.061	74.866	74.994	86.425	100	90.305	75.599	75.635	78.935	79.365	79.719	81.431	79.608	80.075	79.505	80.134	80.03	80.5	78.861	78.001	79.328	78.967	78.953	78.353	78.875	78.498	80.467	80.507	79.548	80.051	81.725	79.565	80.812	79.806	79.115	78.929	78.27	78.816	79.974	80.369	78.038	80.669	79.081	76.96
Kuttervirus_maane	77.692	78.251	75.336	77.514	78.797	77.9	75.129	74.289	88.755	90.305	100	78.173	76.089	80.852	82.261	81.849	82.386	82.783	82.433	81.736	82.216	82.023	83.135	82.017	81.366	82.74	81.088	81.415	81.002	81.398	80.661	81.505	82.434	82.252	82.288	83.969	82.947	82.604	85.513	83.514	82.495	81.361	81.952	80.656	84.026	81.143	82.741	80.964	79.792
Kuttervirus_heyday	76.259	74.583	75.479	79.478	79.299	77.746	77.858	75.608	76.835	75.599	78.173	100	85.192	83.124	80.179	85.853	83.839	85.586	88.408	88.014	89.496	86.968	86.17	86.675	86.032	86.498	83.228	86.036	82.951	84.708	85.017	83.762	84.259	81.492	82.147	84.891	87.108	88.031	84.058	82.959	82.903	82.443	83.313	81.059	82.861	80.488	80.723	81.95	81.465
Kuttervirus_rabagast	75.665	74.242	74.484	79.058	78.091	75.892	76.932	74.581	74.998	75.635	76.089	85.192	100	91.211	78.443	85.751	79.728	79.988	82.188	82.666	82.362	83.597	83.508	86.097	83.302	84.371	81.622	81.496	81.625	83.009	81.902	80.845	80.519	80.469	81.208	79.848	82.141	82.64	83.233	82.807	81.621	82.508	82.578	79.231	80.017	78.343	79.936	79.723	80.11
Kuttervirus_S118	81.029	79.663	79.335	84.106	82.744	81.175	82.261	79.77	81.061	78.935	80.852	83.124	91.211	100	82.52	89.716	84.432	85.081	87.03	87.723	86.928	88.277	88.039	91.258	88.841	90.325	85.08	85.457	87.001	88.362	86.567	84.877	84.073	85.106	85.384	84.781	86.977	86.79	88.22	88.183	85.978	86.254	86.085	82.606	85.276	82.269	83.888	85.972	85.309
Kuttervirus_SeJ	80.301	79.544	78.405	80.099	81.228	81.592	79.571	79.469	81.343	79.365	82.261	80.179	78.443	82.52	100	84.935	83.738	84.583	84.514	84.178	83.412	83.315	84.777	85.158	82.975	85.102	82.026	83.064	80.842	82.487	82.967	82.301	82.949	83.267	84.045	84.495	86.17	84.401	86.234	85.447	82.705	83.333	83.827	82.868	82.898	83.694	82.461	84.123	82.682
Kuttervirus_GG32	80.435	78.603	78.164	81.223	82.298	79.871	79.275	77.715	80.953	79.719	81.849	85.853	85.751	89.716	84.935	100	88.533	88	89.656	90.512	89.133	90.602	87.783	93.624	90.538	91.454	87.987	87.878	87.967	89.422	88.695	85.854	87.065	86.186	86.378	86.442	87.554	87.803	88.619	87.342	85.329	87.257	87.586	85.849	87.437	84.887	86.417	85.383	85.361
Kuttervirus_SeG	77.647	76.663	78.056	79.623	82.257	80.001	78.522	78.41	81.672	81.431	82.386	83.839	79.728	84.432	83.738	88.533	100	90.317	89.067	89.162	88.895	88.551	86.09	87.898	87.176	88.075	86.363	88.089	86.214	87.949	86.119	87.345	87.871	85.271	84.688	89.589	88.054	87.825	87.355	86.652	86.217	86.965	87.216	84.478	85.691	84.321	84.221	86.253	83.36
Kuttervirus_SenALZ1	79.982	78.949	78.554	80.843	82.608	80.679	79.007	78.196	81.488	79.608	82.783	85.586	79.988	85.081	84.583	88	90.317	100	90.486	88.56	88.953	89.467	87.622	89.161	89.65	90.005	88.007	89.404	86.082	88.638	87.095	89.023	89.326	88.518	88.474	89.117	89.311	88.501	89.339	88.018	87.85	88.548	89.19	84.944	88.361	87.922	86.873	88.628	87.619
Kuttervirus_moki	80.514	78.759	79.936	83.216	85.449	82.622	81.816	80.51	82.424	80.075	82.433	88.408	82.188	87.03	84.514	89.656	89.067	90.486	100	92.168	94.457	92.525	91.085	92.131	90.638	92.449	90.865	92.493	89.1	91.74	90.834	90.194	90.672	88.381	88.064	89.876	89.835	89.879	89.082	89.156	88.043	87.634	88.428	84.889	87.176	85.113	85.53	86.859	86.324
Kuttervirus_SeB	79.493	77.934	79.284	83.157	83.239	81.263	80.637	78.947	82.213	79.505	81.736	88.014	82.666	87.723	84.178	90.512	89.162	88.56	92.168	100	93.527	92.933	89.39	91.491	90.616	92.543	87.832	89.793	88.401	90.544	89.537	87.983	87.908	86.182	86.098	88.066	88.383	88.976	87.826	87.536	87.163	86.167	86.806	84.594	87.452	84.631	84.43	86.222	84.641
Kuttervirus_BSP101	80.182	78.325	79.651	83.43	83.805	81.439	81.279	79.463	81.349	80.134	82.216	89.496	82.362	86.928	83.412	89.133	88.895	88.953	94.457	93.527	100	96.505	89.734	91.435	90.516	92.788	89.956	91.808	90.362	92.412	92.115	89.143	89.832	86.677	87.299	88.329	88.859	89.714	89.037	88.506	88.959	88.085	88.739	84.906	87.675	85.057	85.782	86.777	85.09
Salmonella_phage_S8	80.579	78.506	79.767	82.729	83.941	81.377	81.093	79.426	80.985	80.03	82.023	86.968	83.597	88.277	83.315	90.602	88.551	89.467	92.525	92.933	96.505	100	90.247	93.265	92.335	93.698	89.789	91.191	90.831	93.579	92.945	88.962	89.086	87.065	87.164	88.01	88.541	88.963	89.664	88.817	87.734	88.173	88.746	85.457	88.155	86.026	85.811	86.318	86.159
Kuttervirus_aagejoakim	78.794	76.975	78.152	82.032	82.195	81.159	79.737	78.621	82.601	80.5	83.135	86.17	83.508	88.039	84.777	87.783	86.09	87.622	91.085	89.39	89.734	90.247	100	92.234	91.138	91.989	86.708	88.276	86.693	90.284	89.894	85.565	86.014	84.731	84.573	86.585	89.145	88.081	87.794	87.981	87.124	85.848	86.377	83.129	84.314	82.872	83.349	84.706	85.079
Kuttervirus_SFP10	80.39	78.263	78.387	82.047	83.447	81.141	79.686	78.687	81.897	78.861	82.017	86.675	86.097	91.258	85.158	93.624	87.898	89.161	92.131	91.491	91.435	93.265	92.234	100	93.674	94.901	88.897	90.045	88.643	92.163	92.713	86.572	87.124	86.804	86.375	88.573	91.962	89.287	90.921	91.309	88.452	88.9	89.313	83.368	87.473	85.448	85.483	86.401	85.333
Se_EM1	80.521	78.476	78.61	82.481	83.925	81.25	81.077	78.774	80.383	78.001	81.366	86.032	83.302	88.841	82.975	90.538	87.176	89.65	90.638	90.616	90.516	92.335	91.138	93.674	100	96.213	86.75	88.352	89.275	92.269	89.264	86.559	86.456	86.479	86.351	86.839	89.885	87.628	89.539	88.902	87.825	88.387	88.407	84.053	86.528	85.705	84.809	86.82	85.217
Se_EM3	81.037	79.274	78.86	82.769	84.182	80.878	80.665	78.989	82.075	79.328	82.74	86.498	84.371	90.325	85.102	91.454	88.075	90.005	92.449	92.543	92.788	93.698	91.989	94.901	96.213	100	88.116	90.652	88.983	92.31	90.227	87.666	87.992	87.805	87.608	87.877	90.621	88.903	90.667	90.854	89.257	89.556	90.079	84.029	88.398	86.559	86.663	88.022	85.624
Kuttervirus_SJ3	79.579	77.768	79.166	82.638	83.156	81.025	80.092	79.043	81.886	78.967	81.088	83.228	81.622	85.08	82.026	87.987	86.363	88.007	90.865	87.832	89.956	89.789	86.708	88.897	86.75	88.116	100	94.572	89.613	89.892	88.957	87.711	89.928	85.627	86.929	86.97	86.063	86.967	87.634	87.417	87.372	89.593	90.005	87.142	87.379	86.399	86.41	84.364	88.054
Kuttervirus_STW77	79.174	77.793	78.984	82.605	83.443	80.326	81.206	79.583	80.588	78.953	81.415	86.036	81.496	85.457	83.064	87.878	88.089	89.404	92.493	89.793	91.808	91.191	88.276	90.045	88.352	90.652	94.572	100	88.72	91.095	89.387	89.216	90.304	86.982	86.693	88.724	87.766	89.276	88.628	87.823	88.513	90.191	90.667	85.824	88.073	86.491	85.332	85.324	87.502
Kuttervirus_PhaxI	80.202	78.553	79.97	83.116	83.663	80.931	81.92	79.96	80.727	78.353	81.002	82.951	81.625	87.001	80.842	87.967	86.214	86.082	89.1	88.401	90.362	90.831	86.693	88.643	89.275	88.983	89.613	88.72	100	92.416	89.789	86.052	86.476	85.44	84.858	85.088	84.429	86.46	86.441	85.977	86.734	86.954	86.679	85.477	86.663	84.662	85.633	84.997	86.734
Kuttervirus_CBA120	79.853	77.857	78.611	82.628	83.562	80.983	81.631	79.561	80.733	78.875	81.398	84.708	83.009	88.362	82.487	89.422	87.949	88.638	91.74	90.544	92.412	93.579	90.284	92.163	92.269	92.31	89.892	91.095	92.416	100	93.08	87.158	87.794	85.807	85.389	88.099	86.987	88.199	87.908	87.588	87.917	88.387	88.456	84.828	86.6	85.654	85.39	86.357	85.56
Kuttervirus_FEC14	78.788	76.735	78.009	81.945	82.605	81.152	81.964	79.2	80.714	78.498	80.661	85.017	81.902	86.567	82.967	88.695	86.119	87.095	90.834	89.537	92.115	92.945	89.894	92.713	89.264	90.227	88.957	89.387	89.789	93.08	100	86.381	87.048	84.35	84.829	87.488	87.346	87.98	86.578	87.474	86.88	86.552	87.073	83.794	85.373	84.233	85.136	83.997	84.485
Kuttervirus_SH19	80.672	79.817	80.608	82.144	84.933	81.943	80.659	80.134	81.452	80.467	81.505	83.762	80.845	84.877	82.301	85.854	87.345	89.023	90.194	87.983	89.143	88.962	85.565	86.572	86.559	87.666	87.711	89.216	86.052	87.158	86.381	100	96.173	90.382	89.375	89.255	86.877	90.193	87.962	88.104	88.788	89.625	90.047	86.144	86.205	84.825	87.187	86.277	85.279
Se_AO1	80.404	79.743	79.82	81.48	84.603	81.767	79.731	79.528	82.896	80.507	82.434	84.259	80.519	84.073	82.949	87.065	87.871	89.326	90.672	87.908	89.832	89.086	86.014	87.124	86.456	87.992	89.928	90.304	86.476	87.794	87.048	96.173	100	89.999	90.006	90.501	87.38	90.62	88.653	87.471	88.451	91.235	91.699	85.453	86.406	85.736	86.866	85.757	85.137
Se_EM2	80.271	79.782	79.01	81.954	83.411	81.941	79.335	78.87	81.76	79.548	82.252	81.492	80.469	85.106	83.267	86.186	85.271	88.518	88.381	86.182	86.677	87.065	84.731	86.804	86.479	87.805	85.627	86.982	85.44	85.807	84.35	90.382	89.999	100	91.681	86.426	86.167	87.495	88.309	86.879	87.385	87.43	88.079	83.722	86.635	84.65	85.284	84.886	84.761
Se_EM4	79.608	79.006	79.828	82.037	82.979	82.184	79.337	78.667	82.751	80.051	82.288	82.147	81.208	85.384	84.045	86.378	84.688	88.474	88.064	86.098	87.299	87.164	84.573	86.375	86.351	87.608	86.929	86.693	84.858	85.389	84.829	89.375	90.006	91.681	100	86.549	86.361	86.92	88.441	86.296	85.968	87.362	88.094	85.187	86.75	85.403	86.412	85.468	84.869
Kuttervirus_SenASZ3	80.11	78.762	79.059	81.428	83.679	82.321	79.662	79.806	84.636	81.725	83.969	84.891	79.848	84.781	84.495	86.442	89.589	89.117	89.876	88.066	88.329	88.01	86.585	88.573	86.839	87.877	86.97	88.724	85.088	88.099	87.488	89.255	90.501	86.426	86.549	100	90.572	91.021	88.6	87.514	86.848	86.839	87.521	83.313	85.155	84.894	84.429	85.503	84.489
Kuttervirus_dinky	80.388	79.155	78.702	80.85	84.925	83.486	79.244	80.591	83.213	79.565	82.947	87.108	82.141	86.977	86.17	87.554	88.054	89.311	89.835	88.383	88.859	88.541	89.145	91.962	89.885	90.621	86.063	87.766	84.429	86.987	87.346	86.877	87.38	86.167	86.361	90.572	100	92.295	92.302	92.129	88.89	88.573	89.211	82.969	86.246	84.688	85.001	85.672	84.043
Kuttervirus_SE14	79.835	79.024	80.086	83.149	84.518	83.271	81.332	81.064	82.827	80.812	82.604	88.031	82.64	86.79	84.401	87.803	87.825	88.501	89.879	88.976	89.714	88.963	88.081	89.287	87.628	88.903	86.967	89.276	86.46	88.199	87.98	90.193	90.62	87.495	86.92	91.021	92.295	100	89.247	88.415	89.116	88.867	89.698	84.383	86.09	84.459	85.369	85.982	84.894
Kuttervirus_SeSz1	81.712	82.123	80.923	83.06	86.399	84.539	81.026	80.341	83.112	79.806	85.513	84.058	83.233	88.22	86.234	88.619	87.355	89.339	89.082	87.826	89.037	89.664	87.794	90.921	89.539	90.667	87.634	88.628	86.441	87.908	86.578	87.962	88.653	88.309	88.441	88.6	92.302	89.247	100	93.099	90.982	90.38	90.904	86.219	88.144	86.53	87.023	88.435	85.968
Kuttervirus_SP1	80.671	80.49	79.556	82.25	85.701	83.043	79.584	79.809	82.54	79.115	83.514	82.959	82.807	88.183	85.447	87.342	86.652	88.018	89.156	87.536	88.506	88.817	87.981	91.309	88.902	90.854	87.417	87.823	85.977	87.588	87.474	88.104	87.471	86.879	86.296	87.514	92.129	88.415	93.099	100	90.202	89.625	89.752	84.277	86.662	85.483	85.89	86.141	84.61
Kuttervirus_kv38	78.964	79.271	78.419	81.088	82.407	80.111	79.973	79.046	80.36	78.929	82.495	82.903	81.621	85.978	82.705	85.329	86.217	87.85	88.043	87.163	88.959	87.734	87.124	88.452	87.825	89.257	87.372	88.513	86.734	87.917	86.88	88.788	88.451	87.385	85.968	86.848	88.89	89.116	90.982	90.202	100	90.986	91.441	83.952	86.148	84.617	85.906	86.339	84.796
Kuttervirus_PM10	79.069	78.467	77.752	79.83	83.757	80.239	79.582	78.812	80.54	78.27	81.361	82.443	82.508	86.254	83.333	87.257	86.965	88.548	87.634	86.167	88.085	88.173	85.848	88.9	88.387	89.556	89.593	90.191	86.954	88.387	86.552	89.625	91.235	87.43	87.362	86.839	88.573	88.867	90.38	89.625	90.986	100	98.41	86.112	88.761	88.459	88.414	85.39	85.471
Salmonella_phage_chennai	79.427	78.419	78.022	80.114	83.136	80.506	79.462	78.715	80.873	78.816	81.952	83.313	82.578	86.085	83.827	87.586	87.216	89.19	88.428	86.806	88.739	88.746	86.377	89.313	88.407	90.079	90.005	90.667	86.679	88.456	87.073	90.047	91.699	88.079	88.094	87.521	89.211	89.698	90.904	89.752	91.441	98.41	100	86.771	88.797	88.122	89.172	85.918	85.961
Kuttervirus_barley	79.717	79.089	80.521	82.83	84.031	82.301	80.918	79.398	80.533	79.974	80.656	81.059	79.231	82.606	82.868	85.849	84.478	84.944	84.889	84.594	84.906	85.457	83.129	83.368	84.053	84.029	87.142	85.824	85.477	84.828	83.794	86.144	85.453	83.722	85.187	83.313	82.969	84.383	86.219	84.277	83.952	86.112	86.771	100	85.463	87.44	88.598	83.306	84.337
Salmonella_phage_vB_SalM-LPST94	78.829	78.642	78.056	80.198	81.883	79.934	79.075	78.373	81.576	80.369	84.026	82.861	80.017	85.276	82.898	87.437	85.691	88.361	87.176	87.452	87.675	88.155	84.314	87.473	86.528	88.398	87.379	88.073	86.663	86.6	85.373	86.205	86.406	86.635	86.75	85.155	86.246	86.09	88.144	86.662	86.148	88.761	88.797	85.463	100	87.581	88.301	84.887	85.035
Kuttervirus_Det7	78.543	77.871	78.037	79.979	81.278	79.458	78.653	78.243	80.168	78.038	81.143	80.488	78.343	82.269	83.694	84.887	84.321	87.922	85.113	84.631	85.057	86.026	82.872	85.448	85.705	86.559	86.399	86.491	84.662	85.654	84.233	84.825	85.736	84.65	85.403	84.894	84.688	84.459	86.53	85.483	84.617	88.459	88.122	87.44	87.581	100	89.839	86.639	84.962
Se_F6a	81.497	80.299	78.233	80.196	82.229	80.104	79.277	79.253	79.842	80.669	82.741	80.723	79.936	83.888	82.461	86.417	84.221	86.873	85.53	84.43	85.782	85.811	83.349	85.483	84.809	86.663	86.41	85.332	85.633	85.39	85.136	87.187	86.866	85.284	86.412	84.429	85.001	85.369	87.023	85.89	85.906	88.414	89.172	88.598	88.301	89.839	100	87.108	84.704
Kuttervirus_bering	81.597	80.356	80.383	82.598	83.96	82.24	81.329	81.056	80.742	79.081	80.964	81.95	79.723	85.972	84.123	85.383	86.253	88.628	86.859	86.222	86.777	86.318	84.706	86.401	86.82	88.022	84.364	85.324	84.997	86.357	83.997	86.277	85.757	84.886	85.468	85.503	85.672	85.982	88.435	86.141	86.339	85.39	85.918	83.306	84.887	86.639	87.108	100	86.495
Kuttervirus_EP75	83.565	81.366	81.081	84.344	82.496	82.298	82.95	81.269	80.232	76.96	79.792	81.465	80.11	85.309	82.682	85.361	83.36	87.619	86.324	84.641	85.09	86.159	85.079	85.333	85.217	85.624	88.054	87.502	86.734	85.56	84.485	85.279	85.137	84.761	84.869	84.489	84.043	84.894	85.968	84.61	84.796	85.471	85.961	84.337	85.035	84.962	84.704	86.495	100
Kuttervirus_mutine	79.186	78.662	80.102	81.762	83.093	80.691	81.954	80.402	78.277	76.822	80.431	80.468	79.268	84.247	82.069	82.929	84.421	85.303	86.202	85.24	86.492	86.666	83.143	84.362	84.814	85.348	85.508	86.943	85.339	87.313	84.401	85.166	84.609	83.586	84.737	85.294	83.695	84.784	85.492	84.051	85.183	86.573	86.559	85.399	85.043	84.132	83.581	84.93	83.996
Kuttervirus_SS9	80.378	79.419	79.185	81.933	81.726	81.538	81.804	80.24	80.116	78.252	80.689	80.94	81.557	86.352	81.859	86.567	84.038	84.694	85.876	84.153	85.855	87.315	84.785	86.047	85.511	85.948	86.504	85.653	88.417	88.504	86.692	84.836	86.08	84.147	85.379	84.836	83.466	86.344	86.042	83.535	86.161	85.945	86.393	84.674	84.769	84.251	85.006	83.76	83.619
[truncated: 2 more columns]

## Sheet: cluster_table_Kuttervirus
genome	species_cluster	genus_cluster
Kuttervirus_aagejoakim	1	1
Kuttervirus_allotria	2	1
Kuttervirus_barley	3	1
Kuttervirus_bering	4	1
Kuttervirus_BSP101	5	1
Salmonella_phage_S8	5	1
Kuttervirus_CBA120	6	1
Kuttervirus_Det7	7	1
Kuttervirus_dinky	8	1
Kuttervirus_ECML4	9	1
Kuttervirus_EP75	10	1
Kuttervirus_FEC14	11	1
Kuttervirus_GG32	12	1
Kuttervirus_heyday	13	1
Kuttervirus_kv38	14	1
Kuttervirus_maane	15	1
Kuttervirus_marshall	16	1
Kuttervirus_maynard	16	1
Kuttervirus_moki	17	1
Kuttervirus_mutine	18	1
Kuttervirus_pertopsoe	19	1
Kuttervirus_PhaxI	20	1
Kuttervirus_PM10	21	1
Salmonella_phage_chennai	21	1
Kuttervirus_rabagast	22	1
Kuttervirus_S118	23	1
Kuttervirus_SE14	24	1
Kuttervirus_SeB	25	1
Kuttervirus_SeG	26	1
Kuttervirus_SeJ	27	1
Kuttervirus_SenALZ1	28	1
Kuttervirus_SenASZ3	29	1
Kuttervirus_SeSz1	30	1
Kuttervirus_SFP10	31	1
Kuttervirus_SH19	32	1
Se_AO1	32	1
Kuttervirus_SJ2	33	1
Kuttervirus_SJ3	34	1
Kuttervirus_SP1	35	1
Kuttervirus_SS9	36	1
Kuttervirus_STML131	37	1
Kuttervirus_STW77	38	1
Kuttervirus_ViI	39	1
Salmonella_phage_vB_SalM-LPST94	40	1
Salmonella_phage_vB_SentM_sal1	41	1
Se_EM1	42	1
Se_EM3	42	1
Se_EM2	43	1
Se_EM4	44	1
Se_F3a	45	1
Se_F6a	46	1

## Sheet: sim-dist_table_Jerseyvirus
genome	Jerseyvirus_L13	Jerseyvirus_LSPA1	Jerseyvirus_jersey	Jerseyvirus_AG11	Jerseyvirus_SETP3	Jerseyvirus_SETP13	Jerseyvirus_SETP7	Se_F1	Jerseyvirus_SE2	Jerseyvirus_SS3e	Jerseyvirus_wksl3	Jerseyvirus_Ent1	Jerseyvirus_f18SE	Jerseyvirus_SP101
Jerseyvirus_L13	100	50.988	49.243	50.408	49.861	54.441	55.554	59.425	56.205	55.363	57.019	57.396	61.447	60.46
Jerseyvirus_LSPA1	50.988	100	63.056	61.48	62.554	67.843	68	68.797	65.234	65.651	68.193	66.622	66.008	67.596
Jerseyvirus_jersey	49.243	63.056	100	74.054	71.904	66.214	69.248	69.774	66.736	67.386	67.018	65.966	70.106	70.901
Jerseyvirus_AG11	50.408	61.48	74.054	100	80.867	77.141	78.538	77.096	75.481	76.835	72.735	76.762	81.117	75.313
Jerseyvirus_SETP3	49.861	62.554	71.904	80.867	100	72.554	78.688	79.598	79.474	74.705	78.311	84.735	80.791	77.329
Jerseyvirus_SETP13	54.441	67.843	66.214	77.141	72.554	100	83.911	82.011	77	78.282	77.498	78.315	79.601	77.132
Jerseyvirus_SETP7	55.554	68	69.248	78.538	78.688	83.911	100	87.452	77.695	80.999	81.18	82.289	81.738	79.948
Se_F1	59.425	68.797	69.774	77.096	79.598	82.011	87.452	100	80.593	81.092	83.673	84.814	85.023	83.867
Jerseyvirus_SE2	56.205	65.234	66.736	75.481	79.474	77	77.695	80.593	100	85.783	86.186	85.653	83.356	80.161
Jerseyvirus_SS3e	55.363	65.651	67.386	76.835	74.705	78.282	80.999	81.092	85.783	100	86.912	81.327	81.889	79.96
Jerseyvirus_wksl3	57.019	68.193	67.018	72.735	78.311	77.498	81.18	83.673	86.186	86.912	100	86.247	79.855	80.526
Jerseyvirus_Ent1	57.396	66.622	65.966	76.762	84.735	78.315	82.289	84.814	85.653	81.327	86.247	100	85.372	85.414
Jerseyvirus_f18SE	61.447	66.008	70.106	81.117	80.791	79.601	81.738	85.023	83.356	81.889	79.855	85.372	100	85.431
Jerseyvirus_SP101	60.46	67.596	70.901	75.313	77.329	77.132	79.948	83.867	80.161	79.96	80.526	85.414	85.431	100

## Sheet: cluster_table_Jerseyvirus
genome	species_cluster	genus_cluster
Jerseyvirus_L13	5	3
Jerseyvirus_LSPA1	6	4
Jerseyvirus_jersey	4	2
Jerseyvirus_AG11	1	1
Jerseyvirus_SETP3	9	1
Jerseyvirus_SETP13	8	1
Jerseyvirus_SETP7	10	1
Se_F1	14	1
Jerseyvirus_SE2	7	1
Jerseyvirus_SS3e	12	1
Jerseyvirus_wksl3	13	1
Jerseyvirus_Ent1	2	1
Jerseyvirus_f18SE	3	1
Jerseyvirus_SP101	11	1

## Sheet: VIRIDIC_sim-dist_table_Chivirus
genome	Chivirus_chi	Chivirus_KFSSE1	Chivirus_cv118970sal1	Chivirus_YSD1	Salmonella_virus_BP12C	Chivirus_iEPS5	Chivirus_SPN19	Chivirus_FSLSP088	Se_F6b	Chivirus_BSPM4	Chivirus_SeWh1	Chivirus_FSLSP030	Chivirus_KpYy141	Chivirus_cv35	Chivirus_Siskin	Salmonella_phage_BPS1	Se_F2	Chivirus_ST101	Chivirus_cv37	Chivirus_ER24
Chivirus_chi	100	94.431	92.633	94.3	89.905	90.378	89.42	90.528	91.404	90.311	92.293	89.665	88.987	89.598	91.494	91.072	91.534	90.78	90.486	92.505
Chivirus_KFSSE1	94.431	100	91.69	92.704	92.573	92.77	91.782	92.359	93.341	92.991	94.689	88.9	89.91	89.658	91.99	91.623	92.48	91.742	91.328	93.048
Chivirus_cv118970sal1	92.633	91.69	100	92.775	92.243	92.002	91.686	88.989	89.182	90.456	90.62	87.43	87.899	88.252	91.369	90.988	91.428	88.566	89.408	90.219
Chivirus_YSD1	94.3	92.704	92.775	100	89.513	91.611	91.777	91.809	92.333	93.022	90.59	88.9	87.827	88.569	91.579	91.206	91.952	91.566	91.454	89.897
Salmonella_virus_BP12C	89.905	92.573	92.243	89.513	100	92.867	92.845	92.271	91.575	89.904	91.264	86.449	88.68	88.659	90.522	90.023	90.846	90.327	88.605	89.02
Chivirus_iEPS5	90.378	92.77	92.002	91.611	92.867	100	93.719	90.306	91.378	93.519	92.507	87.57	90.385	89.993	93.5	93.944	94.653	92.196	90.046	91.119
Chivirus_SPN19	89.42	91.782	91.686	91.777	92.845	93.719	100	92.051	91.724	93.221	91.066	86.757	88.45	89.797	91.515	91.006	91.618	91.368	89.832	89.118
Chivirus_FSLSP088	90.528	92.359	88.989	91.809	92.271	90.306	92.051	100	94.96	91.96	92.567	88.207	88.828	88.88	90.619	90.232	90.402	93.197	92.475	90.996
Se_F6b	91.404	93.341	89.182	92.333	91.575	91.378	91.724	94.96	100	92.583	91.889	89.33	89.122	90.589	92.383	92.195	92.711	92.669	92.704	91.624
Chivirus_BSPM4	90.311	92.991	90.456	93.022	89.904	93.519	93.221	91.96	92.583	100	94.804	88.382	87.537	89.674	92.572	91.771	92.487	93.517	92.541	92.012
Chivirus_SeWh1	92.293	94.689	90.62	90.59	91.264	92.507	91.066	92.567	91.889	94.804	100	88.523	89.372	89.98	91.714	91.129	91.802	92.987	92.211	94.258
Chivirus_FSLSP030	89.665	88.9	87.43	88.9	86.449	87.57	86.757	88.207	89.33	88.382	88.523	100	87.811	88.582	89.532	90.147	90.013	89.96	90.95	90.916
Chivirus_KpYy141	88.987	89.91	87.899	87.827	88.68	90.385	88.45	88.828	89.122	87.537	89.372	87.811	100	89.569	90.981	91.691	91.264	90.719	90.496	91.208
Chivirus_cv35	89.598	89.658	88.252	88.569	88.659	89.993	89.797	88.88	90.589	89.674	89.98	88.582	89.569	100	91.863	91.413	91.336	90.8	91.645	92.374
Chivirus_Siskin	91.494	91.99	91.369	91.579	90.522	93.5	91.515	90.619	92.383	92.572	91.714	89.532	90.981	91.863	100	98.109	97.255	92.669	92.264	93.641
Salmonella_phage_BPS1	91.072	91.623	90.988	91.206	90.023	93.944	91.006	90.232	92.195	91.771	91.129	90.147	91.691	91.413	98.109	100	98.173	93.119	92.853	94.399
Se_F2	91.534	92.48	91.428	91.952	90.846	94.653	91.618	90.402	92.711	92.487	91.802	90.013	91.264	91.336	97.255	98.173	100	93.277	92.987	94.37
Chivirus_ST101	90.78	91.742	88.566	91.566	90.327	92.196	91.368	93.197	92.669	93.517	92.987	89.96	90.719	90.8	92.669	93.119	93.277	100	93.651	93.175
Chivirus_cv37	90.486	91.328	89.408	91.454	88.605	90.046	89.832	92.475	92.704	92.541	92.211	90.95	90.496	91.645	92.264	92.853	92.987	93.651	100	96.22
Chivirus_ER24	92.505	93.048	90.219	89.897	89.02	91.119	89.118	90.996	91.624	92.012	94.258	90.916	91.208	92.374	93.641	94.399	94.37	93.175	96.22	100

## Sheet: cluster_table_Chivirus
genome	species_cluster	genus_cluster
Chivirus_chi	2	1
Chivirus_KFSSE1	9	1
Chivirus_cv118970sal1	3	1
Chivirus_YSD1	15	1
Salmonella_virus_BP12C	16	1
Chivirus_iEPS5	8	1
Chivirus_SPN19	13	1
Chivirus_FSLSP088	7	1
Se_F6b	17	1
Chivirus_BSPM4	1	1
Chivirus_SeWh1	11	1
Chivirus_FSLSP030	6	1
Chivirus_KpYy141	10	1
Chivirus_cv35	4	1
Chivirus_Siskin	12	1
Salmonella_phage_BPS1	12	1
Se_F2	12	1
Chivirus_ST101	14	1
Chivirus_cv37	5	1
Chivirus_ER24	5	1

## Sheet: sim-dist_table_Lederbergvirus
genome	Lederbergvirus_BTP1	Lederbergvirus_P22	Lederbergvirus_ST64T	Lederbergvirus_SE1spa	Salfasec_13b	Salmonella_phage_S149	Lederbergvirus_HK620	Lederbergvirus_sf6
Lederbergvirus_BTP1	100	53.986	55.693	53.275	61.073	61.668	13.189	22.455
Lederbergvirus_P22	53.986	100	54.488	60.349	60.508	61.266	21.923	17.599
Lederbergvirus_ST64T	55.693	54.488	100	62.363	71.002	63.899	19.4	24.954
Lederbergvirus_SE1spa	53.275	60.349	62.363	100	66.109	73.334	24.299	22.409
Salfasec_13b	61.073	60.508	71.002	66.109	100	92.497	14.386	22.218
Salmonella_phage_S149	61.668	61.266	63.899	73.334	92.497	100	16.034	20.531
Lederbergvirus_HK620	13.189	21.923	19.4	24.299	14.386	16.034	100	44.915
Lederbergvirus_sf6	22.455	17.599	24.954	22.409	22.218	20.531	44.915	100

## Sheet: cluster_table_Lederbergvirus
genome	species_cluster	genus_cluster
Lederbergvirus_BTP1	1	1
Lederbergvirus_P22	3	3
Lederbergvirus_ST64T	6	6
Lederbergvirus_SE1spa	4	4
Salfasec_13b	7	7
Salmonella_phage_S149	8	7
Lederbergvirus_HK620	2	2
Lederbergvirus_sf6	5	5
